# Supplementary material for: A Tailored and Engaging mHealth Gamified Framework for Nutritional Behaviour Change
Source: Nutrients. 2023 Apr 18;15(8):1950. doi: 10.3390/nu15081950 (PMC10142076; doi:10.3390/nu15081950)
Supplement: Supplementary file 1 [file nutrients-15-01950-s001.zip]

Archive with 1 entries (1 files):
- nutrients-2283660-supplementary.pdf
